# Supplementary material for: Fitness of mCherry Reporter Tick-Borne Encephalitis Virus in Tick Experimental Models
Source: Viruses. 2022 Nov 29;14(12):2673. doi: 10.3390/v14122673 (PMC9781894; doi:10.3390/v14122673)
Supplement: Supplementary file 1 [file viruses-14-02673-s001.zip]

Archive with 1 entries (1 files):
- viruses-1991962-supplementary.pdf
